# Supplementary material for: Role of pulmonary epithelial arginase‐II in activation of fibroblasts and lung inflammaging
Source: Aging Cell. 2023 Feb 15;22(4):e13790. doi: 10.1111/acel.13790 (PMC10086530; doi:10.1111/acel.13790)
Supplement: Supplementary file 1 — Data S1. [file ACEL-22-e13790-s001.zip]

Archive with 2 entries (2 files):
- ACEL_13790_Suppl.Figures-R1.pptx
- ACEL_13790_Supplementary Methods.docx
